# Supplementary material for: Computationally efficient x‐ray simulation framework using parameterized material attenuation models in anatomically detailed imaging
Source: Med Phys. 2026 Jan 8;53(1):e70255. doi: 10.1002/mp.70255 (PMC12783016; doi:10.1002/mp.70255)
Supplement: Supplementary file 1 — Supporting information [file MP-53-0-s001.zip]

Archive with 6 entries (6 files):
- M parameters head.xlsx
- S curves abdomen.xlsx
- S curves breast.xlsx
- S curves head.xlsx
- M parameters abdomen.xlsx
- M parameters breast.xlsx
