# Supplementary material for: Computationally efficient x‐ray simulation framework using parameterized material attenuation models in anatomically detailed imaging
Source: Med Phys. 2026 Jan 8;53(1):e70255. doi: 10.1002/mp.70255 (PMC12783016; doi:10.1002/mp.70255)
Supplement: Supplementary file 1 — Supporting information [file MP-53-0-s001.zip › M parameters head.xlsx]

## Sheet: M parameters head
Material	muscle	air	bone_cortical	adipose	bone_cartilage	brain_csf	brain_matter_grey	brain_matter_white	blood
M1	0.577532	0.000646379	0.988231	0.527987	0.601356	0.560057	0.574564	0.573971	0.58303
M2	3.85754	0.00448791	10.5231	2.91169	4.23984	3.86885	3.88639	3.75904	3.9362
M3	28.9245	0.0327135	142.506	19.3686	33.4111	29.1448	29.3736	28.0322	29.6986
M4	236.496	0.241895	2319.45	136.161	292.244	235.139	242.272	229.012	246.564
M5	2024.8	1.80031	41556.6	989.746	2721.33	1871.15	2075.09	1973.13	2203.11
