# Supplementary material for: Computationally efficient x‐ray simulation framework using parameterized material attenuation models in anatomically detailed imaging
Source: Med Phys. 2026 Jan 8;53(1):e70255. doi: 10.1002/mp.70255 (PMC12783016; doi:10.1002/mp.70255)
Supplement: Supplementary file 1 — Supporting information [file MP-53-0-s001.zip › S curves abdomen.xlsx]

## Sheet: S curves abdomen
Energies	26.5	27.5	28.5	29.5	30.5	31.5	32.5	33.5	34.5	35.5	36.5	37.5	38.5	39.5	40.5	41.5	42.5	43.5	44.5	45.5	46.5	47.5	48.5	49.5	50.5	51.5	52.5	53.5	54.5	55.5	56.5	57.5	58.5	59.5	60.5	61.5	62.5	63.5	64.5	65.5	66.5	67.5	68.5	69.5	70.5	71.5	72.5	73.5	74.5
S1	0.327168	0.329621	0.331622	0.333236	0.334517	0.335514	0.336273	0.33683	0.337213	0.337449	0.337558	0.337556	0.33746	0.33728	0.337026	0.336709	0.336335	0.33591	0.33544	0.334931	0.334387	0.333811	0.333208	0.33258	0.33193	0.331262	0.330577	0.329879	0.32917	0.32845	0.327722	0.326988	0.326248	0.325503	0.324755	0.324003	0.32325	0.322494	0.321737	0.32098	0.320221	0.319463	0.318705	0.317948	0.317191	0.316436	0.315682	0.314929	0.314179
S2	0.0496032	0.0445183	0.040087	0.0362179	0.0328319	0.0298578	0.0272336	0.024907	0.0228356	0.020984	0.0193229	0.0178275	0.0164769	0.0152539	0.0141439	0.0131346	0.0122149	0.0113755	0.0106089	0.00990754	0.0092653	0.00867658	0.00813652	0.00764062	0.00718471	0.0067649	0.00637759	0.00601921	0.00568699	0.00537836	0.00509078	0.00482235	0.0045714	0.00433621	0.00411547	0.00390815	0.00371322	0.00352978	0.00335713	0.00319456	0.00304131	0.00289692	0.00276058	0.00263192	0.00251043	0.00239562	0.00228703	0.00218431	0.002087
S3	-0.0153429	-0.0136538	-0.0121926	-0.0109249	-0.00982186	-0.0088584	-0.00801325	-0.00726855	-0.00660974	-0.00602471	-0.00550334	-0.00503717	-0.00461902	-0.00424292	-0.00390385	-0.0035975	-0.00332003	-0.00306827	-0.00283953	-0.00263132	-0.00244153	-0.00226831	-0.00211004	-0.00196523	-0.00183257	-0.00171086	-0.00159902	-0.001496	-0.00140096	-0.00131313	-0.00123177	-0.00115628	-0.00108614	-0.00102084	-0.000959956	-0.000903141	-0.000850066	-0.000800445	-0.000754027	-0.000710583	-0.00066988	-0.000631748	-0.000595963	-0.000562382	-0.000530857	-0.000501232	-0.000473376	-0.000447171	-0.000422494
S4	0.00251858	0.00223518	0.0019915	0.00178108	0.00159862	0.00143973	0.00130078	0.00117874	0.00107114	0.000975917	0.000891344	0.000815988	0.000748625	0.000688238	0.000633968	0.000585071	0.000540892	0.000500886	0.000464586	0.000431578	0.000401507	0.000374061	0.000348971	0.000325995	0.000304918	0.000285554	0.000267737	0.000251315	0.000236158	0.000222147	0.000209173	0.000197142	0.000185972	0.000175585	0.000165914	0.0001569	0.000148488	0.000140631	0.000133284	0.00012641	0.00011997	0.000113933	0.000108268	0.000102949	9.79494e-05	9.32472e-05	8.88211e-05	8.46513e-05	8.07201e-05
S5	-2.30852e-05	-1.98376e-05	-1.71116e-05	-1.4815e-05	-1.2873e-05	-1.12244e-05	-9.81853e-06	-8.61425e-06	-7.57833e-06	-6.68364e-06	-5.90797e-06	-5.23313e-06	-4.64388e-06	-4.12785e-06	-3.67469e-06	-3.27565e-06	-2.92308e-06	-2.61077e-06	-2.33354e-06	-2.08685e-06	-1.86689e-06	-1.67041e-06	-1.49465e-06	-1.33714e-06	-1.19578e-06	-1.06877e-06	-9.54554e-07	-8.51692e-07	-7.58995e-07	-6.75376e-07	-5.99786e-07	-5.31407e-07	-4.69495e-07	-4.13347e-07	-3.6237e-07	-3.16054e-07	-2.7394e-07	-2.35607e-07	-2.00709e-07	-1.68929e-07	-1.3996e-07	-1.13579e-07	-8.95039e-08	-6.75501e-08	-4.75359e-08	-2.92839e-08	-1.26297e-08	2.55822e-09	1.64194e-08
[truncated: 45 more columns]
