# Supplementary material for: Computationally efficient x‐ray simulation framework using parameterized material attenuation models in anatomically detailed imaging
Source: Med Phys. 2026 Jan 8;53(1):e70255. doi: 10.1002/mp.70255 (PMC12783016; doi:10.1002/mp.70255)
Supplement: Supplementary file 1 — Supporting information [file MP-53-0-s001.zip › S curves breast.xlsx]

## Sheet: S curves breast
Energies	9.25	9.75	10.25	10.75	11.25	11.75	12.25	12.75	13.25	13.75	14.25	14.75	15.25	15.75	16.25	16.75	17.25	17.75	18.25	18.75	19.25	19.75	20.25	20.75	21.25	21.75	22.25	22.75	23.25	23.75	24.25	24.75	25.25	25.75	26.25	26.75	27.25	27.75	28.25	28.75	29.25	29.75	30.25	30.75	31.25	31.75	32.25	32.75	33.25
S1	0.0173285	0.0403521	0.0640319	0.0879006	0.110998	0.132769	0.152959	0.171478	0.188353	0.203656	0.217494	0.229984	0.241249	0.251401	0.260545	0.268774	0.276183	0.282853	0.28886	0.294269	0.299146	0.303543	0.307513	0.3111	0.314343	0.317278	0.319937	0.322345	0.324526	0.326502	0.328291	0.32991	0.331373	0.332693	0.333884	0.334955	0.335916	0.336777	0.337544	0.338225	0.338827	0.339357	0.339818	0.340218	0.340559	0.340845	0.34108	0.341268	0.341412
S2	0.570886	0.526928	0.484347	0.443312	0.404734	0.369067	0.336434	0.306782	0.279942	0.25571	0.233858	0.214164	0.196407	0.18039	0.165933	0.152877	0.14107	0.130381	0.120691	0.111896	0.103896	0.0966111	0.0899634	0.0838841	0.0783146	0.073201	0.0684972	0.0641633	0.0601643	0.0564679	0.0530469	0.049877	0.0469358	0.0442047	0.041664	0.0392997	0.0370973	0.0350434	0.033127	0.0313374	0.0296646	0.0281003	0.026636	0.0252641	0.0239796	0.0227763	0.0216489	0.0205917	0.0196006
S3	-0.257513	-0.22966	-0.205119	-0.18332	-0.164029	-0.147	-0.131981	-0.118736	-0.107045	-0.0967124	-0.0875664	-0.0794564	-0.0722504	-0.0658345	-0.0601099	-0.0549923	-0.0504069	-0.0462904	-0.0425869	-0.0392491	-0.0362339	-0.0335053	-0.0310309	-0.028782	-0.0267338	-0.0248644	-0.0231545	-0.021588	-0.0201502	-0.0188282	-0.0176109	-0.0164885	-0.015452	-0.0144937	-0.0136064	-0.012784	-0.012021	-0.0113122	-0.0106533	-0.0100401	-0.0094689	-0.00893645	-0.00843959	-0.00797554	-0.0075422	-0.00713728	-0.00675882	-0.00640477	-0.00607352
S4	0.0606342	0.0522428	0.0452871	0.0394582	0.0345436	0.0303771	0.0268265	0.0237859	0.0211697	0.0189088	0.0169467	0.0152371	0.0137419	0.0124293	0.011273	0.0102511	0.00934487	0.00853893	0.00782006	0.00717716	0.00660061	0.00608232	0.00561527	0.00519332	0.00481124	0.00446446	0.00414899	0.00386146	0.00359886	0.00335857	0.0031383	0.00293605	0.00275005	0.00257873	0.00242067	0.00227466	0.00213961	0.00201451	0.0018985	0.0017908	0.00169067	0.00159751	0.00151072	0.00142977	0.00135424	0.00128371	0.00121781	0.00115617	0.00109848
S5	-0.00100788	-0.000849478	-0.000720741	-0.000614673	-0.000526721	-0.000453384	-0.000391911	-0.000340133	-0.000296313	-0.000259067	-0.000227278	-0.000200042	-0.00017662	-0.000156403	-0.000138889	-0.000123666	-0.000110388	-9.87738e-05	-8.85833e-05	-7.96192e-05	-7.17112e-05	-6.47185e-05	-5.85196e-05	-5.30094e-05	-4.80993e-05	-4.37122e-05	-3.97827e-05	-3.62552e-05	-3.30818e-05	-3.02207e-05	-2.76362e-05	-2.52975e-05	-2.31773e-05	-2.12525e-05	-1.95014e-05	-1.79066e-05	-1.64522e-05	-1.51239e-05	-1.39093e-05	-1.27977e-05	-1.17788e-05	-1.08443e-05	-9.98615e-06	-9.1974e-06	-8.4728e-06	-7.80688e-06	-7.19491e-06	-6.63217e-06	-6.11484e-06
[truncated: 31 more columns]
