# Supplementary material for: Computationally efficient x‐ray simulation framework using parameterized material attenuation models in anatomically detailed imaging
Source: Med Phys. 2026 Jan 8;53(1):e70255. doi: 10.1002/mp.70255 (PMC12783016; doi:10.1002/mp.70255)
Supplement: Supplementary file 1 — Supporting information [file MP-53-0-s001.zip › M parameters abdomen.xlsx]

## Sheet: M parameters abdomen
Material	adipose	muscle	bone_cortical	bone_spongiosa	lung_parenchyma	blood	pancreas	gall_bladder	liver	kidney	spleen	skin	water
M1	0.527904	0.577762	0.98895	0.63835	0.578298	0.583275	0.579286	0.567914	0.577749	0.57829	0.572529	0.598609	0.555461
M2	2.71525	3.9282	10.5799	4.51838	4.00744	4.02809	3.88693	3.66801	3.9537	3.95896	3.94806	3.9462	3.96357
M3	19.4068	28.4225	140.805	46.0197	28.9345	29.1808	27.8694	26.5124	28.6013	28.5691	28.5511	28.3603	27.6252
M4	141.751	231.185	2306.42	607.606	234.871	240.567	222.001	211.852	232.379	231.637	233.57	224.458	213.597
M5	1151.06	1934.16	41398	9758.58	1920.88	2093.79	1778.23	1754.48	1926.26	1913.28	1978.41	1801.61	1502.07
