# Supplementary material for: Computationally efficient x‐ray simulation framework using parameterized material attenuation models in anatomically detailed imaging
Source: Med Phys. 2026 Jan 8;53(1):e70255. doi: 10.1002/mp.70255 (PMC12783016; doi:10.1002/mp.70255)
Supplement: Supplementary file 1 — Supporting information [file MP-53-0-s001.zip › M parameters breast.xlsx]

## Sheet: M parameters breast
Material	adipose	glandular	skin
M1	0.516365	0.571559	0.596869
M2	2.72094	3.85218	4.05902
M3	18.0439	28.3013	30.0113
M4	126.827	220.777	237.252
M5	937.261	1802.37	1994.58
